# Supplementary material for: The H2S–Nrf2–Antioxidant Proteins Axis Protects Renal Tubular Epithelial Cells of the Native Hibernator Syrian Hamster from Reoxygenation-Induced Cell Death
Source: Biology (Basel). 2019 Sep 30;8(4):74. doi: 10.3390/biology8040074 (PMC6955957; doi:10.3390/biology8040074)
Supplement: Supplementary file 1 [file biology-08-00074-s001.zip]

Archive with 17 entries (16 files):
- Scanned for Supplemetal/
- Scanned for Supplemetal/3-MST Hamster Scanned.tif
- Scanned for Supplemetal/3-MST Mouse Scanned.tif
- Scanned for Supplemetal/CBS Hamster Scanned.tif
- Scanned for Supplemetal/CBS Mouse Scanned.tif
- Scanned for Supplemetal/CSE Hamster Scanned.tif
- Scanned for Supplemetal/CSE Mouse Scanned.tif
- Scanned for Supplemetal/Ferritin Hamster Scanned.tif
- Scanned for Supplemetal/Ferritin Mouse Scanned.tif
- Scanned for Supplemetal/GR Hamster Scanned.tif
- Scanned for Supplemetal/GR Mouse Scanned.tif
- Scanned for Supplemetal/Nrf2 Hamster AOAA Scanned.tif
- Scanned for Supplemetal/Nrf2 Mouse with AOAA Mouse Scanned.tif
- Scanned for Supplemetal/SOD 3 Mouse Scanned.tif
- Scanned for Supplemetal/SOD Hamster Scanned.tif
- Scanned for Supplemetal/xCT Hamster Scanned.tif
- Scanned for Supplemetal/xCT Mouse Scanned.tif
